# Supplementary material for: Topical phage therapy in a mouse model of Cutibacterium acnes-induced acne-like lesions
Source: Nat Commun. 2023 Feb 22;14:1005. doi: 10.1038/s41467-023-36694-8 (PMC9947178; doi:10.1038/s41467-023-36694-8)
Supplement: Supplementary file 4 — Source File [file 41467_2023_36694_MOESM4_ESM.xlsx]

## Sheet: Fig. 2d
Time (Hours)	Control			Cm			FD1			Cm+FD1
0	0.143	0.147	0.142	0.146	0.149	0.149	0.144	0.149	0.137	0.149	0.149	0.137
0	0.143	0.145	0.141	0.15	0.145	0.144	0.141	0.149	0.137	0.145	0.147	0.145
0	0.143	0.147	0.138	0.145	0.146	0.144	0.142	0.149	0.14	0.147	0.148	0.139
1	0.145	0.148	0.141	0.147	0.148	0.143	0.144	0.151	0.139	0.15	0.15	0.144
1	0.146	0.15	0.139	0.147	0.152	0.145	0.147	0.153	0.147	0.151	0.153	0.148
1	0.147	0.153	0.145	0.148	0.153	0.15	0.149	0.155	0.14	0.155	0.154	0.147
2	0.15	0.159	0.145	0.151	0.156	0.15	0.152	0.159	0.15	0.159	0.158	0.147
2	0.155	0.159	0.15	0.153	0.161	0.158	0.155	0.161	0.145	0.16	0.161	0.157
2	0.155	0.161	0.149	0.156	0.164	0.16	0.156	0.164	0.153	0.162	0.163	0.153
3	0.159	0.164	0.156	0.162	0.17	0.16	0.159	0.165	0.154	0.163	0.166	0.162
3	0.161	0.168	0.159	0.165	0.176	0.171	0.161	0.168	0.153	0.166	0.168	0.158
3	0.165	0.171	0.157	0.166	0.18	0.173	0.164	0.172	0.16	0.169	0.172	0.163
4	0.169	0.176	0.164	0.174	0.18	0.178	0.165	0.17	0.156	0.171	0.172	0.167
4	0.173	0.18	0.168	0.178	0.188	0.181	0.165	0.168	0.157	0.172	0.173	0.173
4	0.179	0.187	0.176	0.184	0.19	0.184	0.161	0.164	0.153	0.168	0.17	0.169
5	0.19	0.192	0.182	0.191	0.195	0.187	0.154	0.159	0.146	0.162	0.165	0.164
5	0.196	0.195	0.186	0.195	0.204	0.204	0.15	0.153	0.144	0.158	0.159	0.152
5	0.196	0.203	0.187	0.204	0.212	0.211	0.145	0.148	0.142	0.151	0.152	0.147
6	0.204	0.211	0.2	0.216	0.221	0.217	0.14	0.142	0.133	0.145	0.147	0.146
6	0.214	0.222	0.213	0.219	0.233	0.231	0.137	0.138	0.132	0.141	0.142	0.138
6	0.222	0.224	0.215	0.232	0.237	0.23	0.132	0.134	0.127	0.136	0.138	0.131
7	0.227	0.234	0.219	0.238	0.243	0.238	0.129	0.131	0.127	0.133	0.135	0.132
7	0.246	0.246	0.243	0.252	0.255	0.245	0.127	0.128	0.117	0.129	0.131	0.128
7	0.245	0.253	0.238	0.262	0.266	0.256	0.125	0.125	0.115	0.127	0.129	0.124
8	0.263	0.266	0.258	0.271	0.276	0.272	0.125	0.123	0.119	0.124	0.126	0.121
8	0.269	0.266	0.267	0.294	0.288	0.286	0.123	0.122	0.119	0.122	0.124	0.12
8	0.279	0.283	0.274	0.294	0.3	0.294	0.123	0.121	0.12	0.121	0.123	0.112
9	0.284	0.289	0.277	0.312	0.31	0.304	0.122	0.121	0.12	0.12	0.122	0.111
9	0.301	0.307	0.293	0.32	0.325	0.324	0.122	0.12	0.117	0.12	0.122	0.111
9	0.313	0.311	0.309	0.33	0.339	0.333	0.123	0.121	0.118	0.12	0.122	0.116
10	0.334	0.323	0.332	0.355	0.35	0.348	0.123	0.123	0.114	0.119	0.123	0.112
10	0.338	0.338	0.331	0.362	0.36	0.354	0.123	0.127	0.121	0.119	0.126	0.125
10	0.358	0.343	0.349	0.381	0.375	0.375	0.123	0.126	0.114	0.119	0.127	0.126
11	0.367	0.362	0.358	0.395	0.387	0.386	0.123	0.128	0.122	0.118	0.126	0.125
11	0.398	0.373	0.39	0.41	0.401	0.4	0.123	0.13	0.119	0.119	0.126	0.124
11	0.39	0.381	0.387	0.422	0.418	0.409	0.124	0.129	0.118	0.119	0.124	0.114
12	0.4	0.394	0.392	0.436	0.434	0.431	0.123	0.13	0.116	0.119	0.123	0.117
12	0.417	0.41	0.412	0.458	0.45	0.448	0.124	0.131	0.118	0.119	0.123	0.118
12	0.438	0.421	0.429	0.473	0.461	0.454	0.125	0.132	0.12	0.12	0.124	0.118
13	0.444	0.426	0.444	0.486	0.483	0.48	0.125	0.133	0.12	0.122	0.124	0.116
13	0.467	0.433	0.466	0.51	0.498	0.495	0.124	0.135	0.121	0.121	0.125	0.117
13	0.472	0.47	0.465	0.515	0.522	0.521	0.124	0.133	0.115	0.12	0.124	0.114
14	0.505	0.466	0.503	0.542	0.524	0.52	0.123	0.136	0.118	0.12	0.124	0.116
14	0.51	0.477	0.501	0.552	0.542	0.539	0.124	0.134	0.123	0.12	0.124	0.115
14	0.522	0.497	0.52	0.585	0.548	0.547	0.124	0.137	0.121	0.12	0.125	0.124
15	0.56	0.513	0.559	0.592	0.567	0.566	0.123	0.134	0.119	0.12	0.125	0.123
15	0.545	0.516	0.54	0.593	0.579	0.577	0.123	0.136	0.116	0.12	0.125	0.113
15	0.584	0.548	0.578	0.633	0.604	0.602	0.122	0.134	0.121	0.12	0.125	0.114
16	0.601	0.546	0.592	0.64	0.625	0.624	0.121	0.126	0.115	0.119	0.121	0.109
16	0.604	0.559	0.6	0.672	0.63	0.622	0.12	0.121	0.117	0.12	0.119	0.116
16	0.627	0.578	0.624	0.666	0.648	0.639	0.125	0.117	0.125	0.117	0.119	0.119
17	0.632	0.579	0.627	0.702	0.65	0.649	0.124	0.116	0.118	0.117	0.118	0.11
17	0.663	0.607	0.656	0.69	0.675	0.669	0.121	0.115	0.118	0.117	0.118	0.11
17	0.685	0.622	0.682	0.698	0.692	0.692	0.123	0.116	0.122	0.118	0.118	0.107
18	0.699	0.649	0.699	0.726	0.707	0.704	0.123	0.126	0.118	0.117	0.118	0.112
18	0.696	0.674	0.689	0.738	0.723	0.721	0.123	0.127	0.114	0.117	0.118	0.108
18	0.713	0.66	0.705	0.753	0.73	0.721	0.123	0.124	0.119	0.117	0.118	0.116
19	0.738	0.686	0.736	0.759	0.742	0.736	0.123	0.124	0.118	0.117	0.118	0.117
19	0.745	0.693	0.743	0.767	0.759	0.756	0.124	0.123	0.118	0.118	0.117	0.11
19	0.753	0.709	0.745	0.787	0.781	0.78	0.124	0.122	0.122	0.118	0.117	0.108
20	0.759	0.726	0.757	0.791	0.783	0.78	0.124	0.122	0.116	0.118	0.118	0.11
20	0.757	0.75	0.752	0.786	0.802	0.792	0.125	0.123	0.125	0.119	0.118	0.107
20	0.763	0.752	0.756	0.792	0.796	0.795	0.125	0.123	0.115	0.119	0.118	0.115
21	0.783	0.744	0.781	0.79	0.806	0.8	0.125	0.121	0.124	0.12	0.119	0.11
21	0.779	0.77	0.778	0.792	0.812	0.808	0.126	0.121	0.124	0.12	0.118	0.112
21	0.765	0.765	0.757	0.802	0.806	0.796	0.126	0.122	0.123	0.121	0.118	0.11
22	0.765	0.772	0.756	0.807	0.811	0.81	0.126	0.123	0.124	0.121	0.118	0.109
22	0.786	0.783	0.78	0.82	0.813	0.808	0.127	0.121	0.123	0.122	0.119	0.116
22	0.789	0.784	0.786	0.824	0.827	0.821	0.128	0.122	0.126	0.121	0.119	0.112
23	0.777	0.778	0.771	0.822	0.821	0.82	0.128	0.122	0.128	0.122	0.119	0.116
23	0.787	0.783	0.783	0.837	0.829	0.823	0.128	0.121	0.119	0.122	0.119	0.11
23	0.797	0.813	0.791	0.852	0.847	0.845	0.13	0.121	0.12	0.123	0.119	0.111
24	0.81	0.792	0.802	0.833	0.838	0.833	0.13	0.121	0.123	0.123	0.12	0.115
24	0.797	0.784	0.797	0.837	0.829	0.826	0.13	0.12	0.123	0.123	0.119	0.111
24	0.795	0.831	0.792	0.85	0.843	0.837	0.13	0.121	0.13	0.123	0.119	0.115
25	0.817	0.802	0.812	0.851	0.847	0.845	0.131	0.12	0.122	0.124	0.12	0.115
25	0.8	0.787	0.799	0.856	0.849	0.847	0.131	0.122	0.13	0.125	0.12	0.116
25	0.805	0.803	0.8	0.862	0.862	0.856	0.132	0.121	0.13	0.125	0.121	0.116
26	0.813	0.809	0.804	0.863	0.85	0.849	0.133	0.121	0.129	0.126	0.121	0.12
26	0.807	0.815	0.799	0.869	0.856	0.852	0.134	0.121	0.131	0.127	0.121	0.121
26	0.813	0.804	0.806	0.877	0.864	0.854	0.133	0.121	0.125	0.128	0.121	0.12
27	0.799	0.821	0.793	0.882	0.87	0.867	0.135	0.121	0.127	0.128	0.121	0.113
27	0.798	0.809	0.796	0.881	0.869	0.866	0.135	0.122	0.132	0.129	0.122	0.114
27	0.812	0.805	0.807	0.892	0.879	0.872	0.135	0.122	0.134	0.13	0.122	0.119
28	0.82	0.813	0.816	0.897	0.876	0.875	0.137	0.122	0.131	0.131	0.123	0.115
28	0.827	0.801	0.818	0.889	0.873	0.864	0.137	0.122	0.131	0.131	0.123	0.119
28	0.82	0.816	0.81	0.895	0.888	0.882	0.138	0.123	0.135	0.131	0.124	0.119
29	0.822	0.822	0.819	0.889	0.901	0.892	0.14	0.122	0.138	0.132	0.124	0.113
29	0.815	0.814	0.815	0.896	0.904	0.894	0.139	0.122	0.134	0.133	0.124	0.123
29	0.823	0.8	0.822	0.893	0.883	0.877	0.144	0.122	0.134	0.133	0.124	0.116
30	0.817	0.786	0.812	0.897	0.911	0.91	0.143	0.123	0.134	0.134	0.124	0.123
30	0.837	0.807	0.835	0.921	0.891	0.889	0.144	0.123	0.143	0.135	0.124	0.116
30	0.822	0.797	0.816	0.913	0.886	0.882	0.144	0.123	0.139	0.136	0.124	0.121
31	0.804	0.796	0.797	0.895	0.901	0.9	0.147	0.123	0.137	0.137	0.126	0.117
31	0.796	0.83	0.787	0.88	0.899	0.89	0.147	0.124	0.141	0.137	0.124	0.117
31	0.796	0.774	0.789	0.911	0.9	0.9	0.148	0.126	0.143	0.138	0.125	0.117
32	0.788	0.778	0.78	0.929	0.9	0.892	0.149	0.128	0.149	0.139	0.126	0.116
32	0.805	0.77	0.8	0.953	0.871	0.869	0.151	0.129	0.143	0.139	0.126	0.116
32	0.792	0.755	0.782	0.93	0.893	0.885	0.152	0.132	0.148	0.139	0.127	0.119
33	0.8	0.755	0.794	0.932	0.89	0.889	0.151	0.133	0.145	0.139	0.128	0.122
33	0.797	0.751	0.79	0.917	0.85	0.845	0.148	0.134	0.139	0.14	0.129	0.126
33	0.759	0.738	0.75	0.926	0.87	0.864	0.149	0.133	0.144	0.14	0.128	0.123
34	0.779	0.711	0.775	0.927	0.866	0.861	0.151	0.135	0.141	0.14	0.129	0.125
34	0.771	0.685	0.765	0.923	0.836	0.828	0.155	0.135	0.151	0.141	0.129	0.125
34	0.8	0.692	0.796	0.929	0.931	0.926	0.154	0.135	0.153	0.144	0.129	0.126
35	0.771	0.689	0.769	0.906	0.908	0.902	0.153	0.137	0.147	0.144	0.13	0.129
35	0.779	0.664	0.776	0.942	0.962	0.954	0.157	0.137	0.156	0.146	0.13	0.122
35	0.717	0.645	0.715	0.917	0.921	0.911	0.156	0.138	0.154	0.145	0.129	0.121
36	0.714	0.646	0.704	0.9	0.899	0.893	0.162	0.14	0.152	0.146	0.131	0.123
36	0.715	0.648	0.714	0.917	0.896	0.891	0.156	0.139	0.149	0.147	0.131	0.13
36	0.695	0.618	0.692	0.926	0.89	0.882	0.157	0.144	0.151	0.148	0.131	0.127
37	0.704	0.644	0.704	0.916	0.899	0.895	0.159	0.143	0.152	0.148	0.131	0.129
37	0.704	0.619	0.702	0.917	0.915	0.914	0.155	0.144	0.152	0.148	0.131	0.131
37	0.688	0.586	0.681	0.915	0.878	0.877	0.156	0.144	0.147	0.15	0.132	0.127
38	0.691	0.592	0.69	0.935	0.925	0.922	0.161	0.147	0.155	0.15	0.133	0.125
38	0.67	0.605	0.662	0.89	0.9	0.899	0.162	0.144	0.159	0.151	0.133	0.127
38	0.664	0.604	0.659	0.905	0.911	0.903	0.162	0.147	0.155	0.151	0.133	0.124
39	0.65	0.595	0.641	0.914	0.925	0.924	0.159	0.142	0.156	0.151	0.133	0.131
39	0.662	0.572	0.661	0.927	0.9	0.895	0.155	0.155	0.147	0.152	0.134	0.129
39	0.654	0.577	0.644	0.902	0.911	0.905	0.153	0.153	0.153	0.152	0.134	0.131
40	0.634	0.587	0.632	0.89	0.9	0.898	0.151	0.15	0.144	0.153	0.133	0.132
40	0.64	0.576	0.638	0.895	0.878	0.876	0.148	0.151	0.147	0.156	0.134	0.129
40	0.672	0.563	0.668	0.907	0.865	0.856	0.148	0.153	0.146	0.155	0.134	0.123
41	0.641	0.56	0.632	0.905	0.891	0.889	0.148	0.153	0.146	0.157	0.134	0.129
41	0.63	0.567	0.63	0.886	0.868	0.862	0.15	0.15	0.142	0.157	0.135	0.131
41	0.65	0.565	0.642	0.88	0.863	0.855	0.151	0.152	0.144	0.157	0.135	0.133
42	0.627	0.564	0.625	0.885	0.859	0.858	0.153	0.151	0.151	0.157	0.136	0.125
42	0.669	0.556	0.669	0.873	0.852	0.844	0.154	0.146	0.145	0.16	0.135	0.129
42	0.665	0.54	0.656	0.898	0.86	0.855	0.156	0.153	0.15	0.16	0.136	0.135
43	0.684	0.557	0.675	0.862	0.886	0.885	0.158	0.16	0.151	0.161	0.135	0.126
43	0.628	0.544	0.619	0.895	0.833	0.833	0.16	0.157	0.157	0.164	0.135	0.129
43	0.612	0.561	0.61	0.867	0.88	0.873	0.161	0.154	0.16	0.17	0.136	0.129
44	0.641	0.559	0.634	0.853	0.863	0.86	0.159	0.154	0.15	0.169	0.135	0.128
44	0.616	0.541	0.607	0.884	0.881	0.879	0.157	0.147	0.148	0.173	0.135	0.128
44	0.628	0.554	0.626	0.852	0.886	0.877	0.155	0.152	0.146	0.172	0.136	0.126
45	0.606	0.548	0.601	0.874	0.868	0.858	0.159	0.142	0.152	0.177	0.137	0.136
45	0.61	0.547	0.607	0.876	0.862	0.855	0.16	0.139	0.155	0.176	0.136	0.125
45	0.628	0.54	0.624	0.871	0.859	0.853	0.161	0.139	0.154	0.176	0.137	0.134
46	0.634	0.54	0.63	0.868	0.831	0.829	0.161	0.14	0.152	0.176	0.137	0.137
46	0.603	0.548	0.595	0.843	0.823	0.819	0.162	0.145	0.152	0.178	0.138	0.131
46	0.649	0.54	0.644	0.875	0.888	0.884	0.162	0.145	0.158	0.182	0.138	0.13
47	0.642	0.543	0.641	0.844	0.87	0.869	0.164	0.153	0.161	0.181	0.139	0.129
47	0.622	0.548	0.617	0.9	0.84	0.832	0.161	0.147	0.155	0.183	0.139	0.133
47	0.596	0.564	0.594	0.87	0.91	0.909	0.165	0.152	0.163	0.182	0.14	0.129
48	0.602	0.544	0.592	0.889	0.872	0.871	0.167	0.153	0.159	0.18	0.141	0.132
48	0.623	0.543	0.616	0.863	0.817	0.81	0.167	0.158	0.165	0.182	0.141	0.14
48	0.63	0.543	0.625	0.868	0.831	0.826	0.166	0.153	0.157	0.18	0.141	0.132
49	0.596	0.543	0.595	0.894	0.853	0.85	0.168	0.156	0.162	0.18	0.142	0.132
49	0.595	0.544	0.593	0.814	0.819	0.815	0.167	0.153	0.158	0.185	0.142	0.133
49	0.596	0.544	0.595	0.825	0.852	0.843	0.168	0.149	0.158	0.189	0.143	0.14
50	0.619	0.546	0.61	0.839	0.848	0.844	0.17	0.156	0.161	0.188	0.144	0.132
50	0.596	0.544	0.589	0.838	0.83	0.83	0.172	0.157	0.167	0.19	0.145	0.144
50	0.596	0.545	0.586	0.877	0.837	0.828	0.172	0.157	0.163	0.189	0.145	0.139
51	0.596	0.546	0.593	0.851	0.833	0.827	0.171	0.153	0.164	0.195	0.145	0.134
51	0.597	0.546	0.591	0.822	0.882	0.881	0.172	0.162	0.164	0.19	0.146	0.139
51	0.601	0.546	0.594	0.826	0.866	0.865	0.173	0.152	0.164	0.194	0.148	0.147
52	0.597	0.546	0.592	0.833	0.848	0.844	0.174	0.16	0.164	0.192	0.147	0.138
52	0.598	0.547	0.59	0.834	0.874	0.869	0.172	0.153	0.168	0.192	0.15	0.14
52	0.597	0.546	0.593	0.83	0.837	0.828	0.175	0.16	0.165	0.193	0.15	0.147
53	0.598	0.547	0.592	0.835	0.887	0.886	0.175	0.159	0.172	0.201	0.152	0.152
53	0.607	0.547	0.605	0.818	0.871	0.868	0.176	0.16	0.17	0.192	0.152	0.151
53	0.598	0.547	0.593	0.862	0.831	0.824	0.177	0.162	0.171	0.193	0.153	0.148
54	0.599	0.548	0.595	0.824	0.808	0.805	0.174	0.167	0.172	0.194	0.152	0.141
54	0.599	0.548	0.594	0.846	0.815	0.81	0.178	0.163	0.176	0.195	0.153	0.142
54	0.599	0.548	0.59	0.84	0.835	0.827	0.18	0.16	0.177	0.196	0.153	0.151
55	0.6	0.549	0.596	0.846	0.834	0.831	0.179	0.167	0.172	0.202	0.154	0.146
55	0.6	0.555	0.592	0.843	0.856	0.849	0.181	0.167	0.179	0.21	0.154	0.151
55	0.601	0.551	0.6	0.865	0.817	0.815	0.182	0.17	0.179	0.208	0.156	0.144
56	0.6	0.551	0.594	0.843	0.85	0.847	0.181	0.168	0.18	0.205	0.162	0.158
56	0.601	0.552	0.598	0.861	0.819	0.81	0.18	0.162	0.175	0.204	0.161	0.151
56	0.601	0.552	0.596	0.832	0.832	0.828	0.183	0.172	0.176	0.207	0.161	0.155
57	0.602	0.553	0.602	0.819	0.828	0.827	0.183	0.17	0.18	0.212	0.161	0.154
57	0.602	0.553	0.595	0.835	0.819	0.813	0.185	0.165	0.184	0.209	0.161	0.154
57	0.602	0.554	0.592	0.859	0.827	0.817	0.186	0.168	0.185	0.208	0.162	0.159
58	0.603	0.554	0.597	0.804	0.818	0.814	0.184	0.173	0.175	0.208	0.163	0.152
58	0.603	0.555	0.597	0.842	0.833	0.832	0.185	0.173	0.181	0.208	0.163	0.163
58	0.604	0.555	0.603	0.817	0.869	0.868	0.187	0.168	0.182	0.209	0.163	0.154
59	0.604	0.555	0.596	0.812	0.849	0.839	0.187	0.174	0.187	0.211	0.164	0.164
59	0.605	0.556	0.6	0.825	0.789	0.788	0.188	0.174	0.179	0.217	0.165	0.158
59	0.604	0.555	0.599	0.82	0.808	0.808	0.189	0.173	0.179	0.216	0.167	0.167
60	0.605	0.556	0.6	0.834	0.828	0.828	0.191	0.177	0.182	0.226	0.166	0.165
60	0.605	0.575	0.603	0.884	0.849	0.849	0.193	0.178	0.184	0.231	0.173	0.171
60	0.606	0.558	0.603	0.83	0.827	0.82	0.194	0.181	0.191	0.227	0.177	0.174
61	0.605	0.557	0.598	0.82	0.874	0.873	0.195	0.18	0.195	0.23	0.175	0.168
61	0.606	0.584	0.601	0.836	0.836	0.828	0.185	0.176	0.185	0.224	0.176	0.167
61	0.607	0.558	0.603	0.849	0.888	0.886	0.198	0.176	0.197	0.223	0.174	0.165
62	0.607	0.559	0.603	0.853	0.867	0.858	0.203	0.18	0.2	0.227	0.174	0.169
62	0.608	0.56	0.601	0.825	0.837	0.833	0.206	0.184	0.205	0.241	0.174	0.168
62	0.608	0.559	0.602	0.82	0.856	0.849	0.211	0.182	0.202	0.24	0.173	0.169
63	0.609	0.56	0.607	0.849	0.819	0.813	0.217	0.181	0.213	0.237	0.174	0.17
63	0.608	0.561	0.599	0.853	0.823	0.819	0.217	0.183	0.209	0.24	0.174	0.173
63	0.609	0.561	0.608	0.824	0.859	0.849	0.21	0.184	0.207	0.239	0.178	0.17
64	0.609	0.561	0.602	0.874	0.853	0.848	0.212	0.19	0.205	0.236	0.181	0.18
64	0.609	0.561	0.606	0.831	0.809	0.801	0.222	0.19	0.219	0.236	0.182	0.174
64	0.61	0.562	0.601	0.844	0.801	0.792	0.216	0.179	0.214	0.234	0.183	0.171
65	0.61	0.562	0.6	0.851	0.898	0.894	0.218	0.194	0.209	0.235	0.187	0.176
65	0.61	0.565	0.604	0.838	0.827	0.821	0.222	0.202	0.215	0.233	0.185	0.175
0
0
0
0
0
0
0
0
0
0
0
0
0
0
0
0
0
0
0
0

## Sheet: Fig. 2e
Time (Hours)	Control			Cm+FD1			FD1			Cm
0	0.117	0.117	0.115	0.12	0.118	0.116	0.121	0.119	0.112	0.119	0.117	0.131
0	0.113	0.113	0.104	0.119	0.116	0.108	0.117	0.116	0.114	0.115	0.113	0.118
0	0.111	0.112	0.102	0.119	0.116	0.118	0.122	0.117	0.113	0.115	0.112	0.116
1	0.112	0.112	0.101	0.124	0.118	0.122	0.119	0.119	0.117	0.115	0.114	0.126
1	0.112	0.112	0.112	0.124	0.119	0.123	0.119	0.12	0.119	0.115	0.114	0.124
1	0.111	0.111	0.108	0.119	0.125	0.114	0.12	0.127	0.119	0.116	0.113	0.118
2	0.118	0.118	0.108	0.122	0.125	0.122	0.121	0.125	0.113	0.123	0.116	0.131
2	0.118	0.119	0.113	0.12	0.121	0.113	0.133	0.12	0.122	0.121	0.115	0.125
2	0.121	0.122	0.12	0.121	0.12	0.111	0.131	0.121	0.126	0.122	0.118	0.136
3	0.122	0.126	0.121	0.122	0.119	0.114	0.13	0.125	0.123	0.121	0.119	0.132
3	0.117	0.12	0.117	0.121	0.12	0.114	0.123	0.121	0.119	0.119	0.118	0.121
3	0.115	0.118	0.109	0.121	0.118	0.114	0.12	0.121	0.112	0.119	0.119	0.125
4	0.114	0.115	0.108	0.121	0.118	0.114	0.12	0.12	0.112	0.116	0.116	0.121
4	0.113	0.114	0.112	0.121	0.118	0.12	0.12	0.123	0.109	0.117	0.115	0.118
4	0.113	0.113	0.109	0.121	0.118	0.11	0.121	0.125	0.119	0.117	0.118	0.128
5	0.114	0.113	0.109	0.122	0.118	0.117	0.121	0.125	0.118	0.117	0.117	0.118
5	0.113	0.113	0.108	0.121	0.117	0.118	0.121	0.123	0.11	0.116	0.114	0.124
5	0.113	0.113	0.104	0.121	0.12	0.12	0.122	0.123	0.116	0.115	0.113	0.128
6	0.113	0.112	0.112	0.12	0.117	0.113	0.122	0.123	0.111	0.115	0.112	0.12
6	0.113	0.113	0.11	0.121	0.118	0.116	0.122	0.122	0.118	0.115	0.112	0.117
6	0.113	0.114	0.103	0.12	0.117	0.117	0.121	0.122	0.113	0.115	0.112	0.125
7	0.113	0.113	0.103	0.12	0.117	0.11	0.121	0.121	0.112	0.116	0.112	0.126
7	0.114	0.113	0.112	0.12	0.116	0.117	0.121	0.12	0.12	0.116	0.112	0.116
7	0.114	0.113	0.113	0.119	0.116	0.112	0.122	0.121	0.116	0.115	0.112	0.123
8	0.115	0.113	0.111	0.119	0.115	0.117	0.122	0.12	0.112	0.115	0.112	0.129
8	0.116	0.112	0.11	0.118	0.114	0.109	0.122	0.12	0.111	0.115	0.112	0.115
8	0.115	0.113	0.109	0.117	0.114	0.11	0.122	0.12	0.114	0.115	0.113	0.122
9	0.115	0.114	0.106	0.116	0.113	0.112	0.122	0.119	0.119	0.115	0.111	0.127
9	0.115	0.113	0.104	0.116	0.113	0.115	0.122	0.119	0.11	0.115	0.111	0.117
9	0.117	0.113	0.114	0.116	0.113	0.104	0.123	0.119	0.122	0.115	0.112	0.124
10	0.117	0.113	0.11	0.115	0.112	0.105	0.122	0.118	0.118	0.115	0.113	0.117
10	0.118	0.115	0.117	0.115	0.112	0.103	0.122	0.119	0.113	0.115	0.112	0.116
10	0.117	0.113	0.114	0.115	0.111	0.112	0.123	0.119	0.114	0.115	0.111	0.117
11	0.117	0.114	0.109	0.114	0.111	0.109	0.123	0.119	0.111	0.116	0.112	0.122
11	0.116	0.115	0.106	0.114	0.111	0.11	0.123	0.119	0.112	0.117	0.112	0.119
11	0.117	0.114	0.106	0.114	0.112	0.111	0.124	0.118	0.12	0.115	0.112	0.123
12	0.116	0.114	0.107	0.114	0.112	0.108	0.123	0.118	0.12	0.115	0.112	0.129
12	0.117	0.114	0.112	0.113	0.113	0.106	0.125	0.118	0.117	0.115	0.112	0.119
12	0.116	0.114	0.114	0.113	0.112	0.108	0.124	0.119	0.113	0.116	0.112	0.124
13	0.116	0.114	0.11	0.114	0.112	0.108	0.124	0.119	0.122	0.116	0.112	0.12
13	0.116	0.114	0.109	0.114	0.112	0.113	0.125	0.118	0.114	0.115	0.112	0.126
13	0.116	0.114	0.107	0.113	0.112	0.102	0.126	0.118	0.117	0.115	0.111	0.127
14	0.117	0.114	0.109	0.114	0.112	0.104	0.126	0.118	0.12	0.115	0.112	0.119
14	0.118	0.114	0.114	0.114	0.112	0.108	0.127	0.119	0.125	0.115	0.112	0.128
14	0.117	0.115	0.107	0.115	0.112	0.114	0.127	0.119	0.127	0.115	0.112	0.123
15	0.117	0.115	0.109	0.114	0.111	0.106	0.127	0.118	0.127	0.115	0.111	0.119
15	0.12	0.115	0.108	0.114	0.111	0.103	0.127	0.119	0.118	0.116	0.112	0.126
15	0.118	0.116	0.117	0.114	0.112	0.11	0.128	0.12	0.125	0.115	0.111	0.125
16	0.117	0.116	0.117	0.114	0.111	0.108	0.128	0.12	0.118	0.114	0.111	0.12
16	0.117	0.116	0.112	0.114	0.111	0.106	0.129	0.119	0.128	0.114	0.111	0.117
16	0.118	0.116	0.113	0.114	0.111	0.105	0.131	0.123	0.124	0.114	0.111	0.116
17	0.117	0.117	0.11	0.115	0.112	0.11	0.131	0.125	0.128	0.114	0.111	0.118
17	0.118	0.117	0.113	0.117	0.114	0.115	0.132	0.128	0.126	0.114	0.111	0.123
17	0.12	0.117	0.115	0.119	0.115	0.116	0.131	0.133	0.123	0.115	0.111	0.125
18	0.124	0.118	0.117	0.122	0.116	0.111	0.131	0.132	0.12	0.118	0.117	0.119
18	0.123	0.12	0.114	0.121	0.117	0.115	0.133	0.134	0.129	0.119	0.119	0.13
18	0.126	0.121	0.123	0.121	0.119	0.118	0.134	0.133	0.128	0.119	0.12	0.119
19	0.129	0.121	0.12	0.121	0.12	0.113	0.136	0.136	0.131	0.12	0.118	0.128
19	0.124	0.121	0.122	0.122	0.121	0.118	0.136	0.136	0.134	0.119	0.118	0.126
19	0.123	0.12	0.116	0.122	0.121	0.121	0.138	0.136	0.137	0.119	0.118	0.121
20	0.124	0.125	0.117	0.121	0.122	0.12	0.139	0.138	0.136	0.118	0.117	0.124
20	0.124	0.12	0.114	0.122	0.121	0.12	0.139	0.138	0.128	0.117	0.117	0.121
20	0.125	0.122	0.114	0.122	0.123	0.115	0.14	0.139	0.13	0.118	0.118	0.123
21	0.132	0.121	0.125	0.122	0.122	0.115	0.141	0.14	0.138	0.118	0.117	0.131
21	0.129	0.124	0.128	0.123	0.123	0.116	0.143	0.141	0.137	0.119	0.118	0.131
21	0.131	0.126	0.127	0.122	0.121	0.114	0.144	0.142	0.144	0.118	0.118	0.123
22	0.135	0.125	0.128	0.121	0.122	0.119	0.145	0.144	0.134	0.119	0.118	0.133
22	0.132	0.124	0.131	0.122	0.121	0.12	0.146	0.143	0.144	0.118	0.118	0.122
22	0.135	0.126	0.13	0.123	0.122	0.115	0.146	0.144	0.136	0.119	0.12	0.124
23	0.14	0.128	0.137	0.123	0.122	0.123	0.147	0.146	0.138	0.119	0.119	0.132
23	0.136	0.132	0.135	0.123	0.122	0.119	0.15	0.147	0.144	0.119	0.119	0.125
23	0.137	0.131	0.129	0.123	0.123	0.118	0.153	0.149	0.146	0.118	0.118	0.129
24	0.137	0.133	0.126	0.122	0.122	0.112	0.153	0.15	0.145	0.119	0.119	0.126
24	0.141	0.139	0.136	0.122	0.121	0.11	0.157	0.152	0.15	0.119	0.119	0.131
24	0.144	0.138	0.136	0.122	0.121	0.117	0.159	0.153	0.149	0.119	0.12	0.121
25	0.145	0.14	0.14	0.122	0.122	0.121	0.161	0.157	0.16	0.12	0.12	0.13
25	0.149	0.143	0.137	0.123	0.122	0.115	0.164	0.159	0.157	0.119	0.121	0.128
25	0.15	0.143	0.142	0.122	0.122	0.114	0.168	0.16	0.161	0.119	0.124	0.132
26	0.156	0.147	0.149	0.122	0.121	0.117	0.172	0.163	0.165	0.119	0.121	0.122
26	0.157	0.148	0.149	0.122	0.122	0.121	0.174	0.166	0.166	0.119	0.12	0.123
26	0.161	0.154	0.16	0.123	0.121	0.122	0.18	0.168	0.174	0.118	0.12	0.119
27	0.165	0.155	0.158	0.123	0.121	0.115	0.184	0.171	0.173	0.119	0.12	0.121
27	0.172	0.162	0.172	0.122	0.122	0.113	0.19	0.174	0.186	0.119	0.12	0.13
27	0.176	0.161	0.17	0.122	0.121	0.12	0.197	0.181	0.186	0.119	0.122	0.124
28	0.186	0.167	0.185	0.123	0.121	0.122	0.205	0.186	0.201	0.119	0.121	0.123
28	0.194	0.172	0.192	0.122	0.121	0.11	0.213	0.192	0.203	0.118	0.119	0.13
28	0.206	0.179	0.201	0.122	0.121	0.114	0.222	0.198	0.222	0.119	0.119	0.126
29	0.212	0.186	0.207	0.122	0.121	0.119	0.233	0.208	0.224	0.119	0.119	0.13
29	0.224	0.192	0.224	0.123	0.121	0.113	0.244	0.215	0.239	0.119	0.119	0.126
29	0.232	0.198	0.228	0.122	0.121	0.111	0.255	0.224	0.255	0.119	0.118	0.126
30	0.246	0.211	0.236	0.123	0.121	0.122	0.272	0.235	0.267	0.118	0.119	0.124
30	0.258	0.222	0.255	0.124	0.121	0.112	0.283	0.244	0.272	0.119	0.119	0.128
30	0.275	0.228	0.272	0.122	0.121	0.118	0.302	0.257	0.296	0.119	0.122	0.127
31	0.287	0.241	0.277	0.122	0.12	0.112	0.322	0.27	0.32	0.119	0.118	0.132
31	0.308	0.256	0.298	0.122	0.12	0.111	0.343	0.284	0.336	0.118	0.118	0.129
31	0.329	0.27	0.322	0.123	0.121	0.122	0.361	0.301	0.351	0.119	0.119	0.121
32	0.361	0.288	0.356	0.123	0.12	0.122	0.383	0.322	0.373	0.118	0.12	0.131
32	0.375	0.306	0.371	0.123	0.121	0.121	0.408	0.341	0.399	0.119	0.117	0.131
32	0.399	0.328	0.394	0.124	0.121	0.118	0.436	0.363	0.432	0.119	0.118	0.126
33	0.429	0.35	0.42	0.124	0.121	0.117	0.466	0.385	0.455	0.119	0.12	0.12
33	0.463	0.372	0.456	0.124	0.121	0.114	0.495	0.411	0.484	0.119	0.117	0.124
33	0.494	0.395	0.487	0.123	0.122	0.115	0.529	0.439	0.521	0.118	0.117	0.124
34	0.538	0.424	0.537	0.124	0.119	0.114	0.56	0.47	0.56	0.119	0.117	0.129
34	0.586	0.456	0.579	0.123	0.121	0.121	0.593	0.502	0.592	0.119	0.117	0.12
34	0.621	0.486	0.611	0.123	0.12	0.116	0.62	0.533	0.62	0.119	0.117	0.131
35	0.656	0.524	0.644	0.123	0.121	0.115	0.649	0.567	0.64	0.12	0.118	0.124
35	0.684	0.585	0.683	0.123	0.119	0.114	0.676	0.599	0.675	0.12	0.118	0.122
35	0.701	0.615	0.697	0.123	0.119	0.113	0.675	0.628	0.669	0.12	0.118	0.131
36	0.699	0.657	0.693	0.124	0.12	0.117	0.681	0.655	0.67	0.122	0.117	0.123
36	0.707	0.681	0.706	0.122	0.12	0.12	0.689	0.686	0.683	0.12	0.118	0.128
36	0.723	0.711	0.72	0.122	0.12	0.118	0.697	0.69	0.694	0.119	0.116	0.127
37	0.738	0.701	0.731	0.122	0.119	0.118	0.71	0.698	0.704	0.119	0.118	0.125
37	0.757	0.709	0.745	0.122	0.119	0.12	0.717	0.703	0.706	0.119	0.117	0.12
37	0.773	0.723	0.765	0.122	0.119	0.114	0.736	0.712	0.726	0.12	0.116	0.131
38	0.787	0.736	0.78	0.122	0.119	0.119	0.749	0.719	0.743	0.119	0.116	0.123
38	0.818	0.745	0.809	0.122	0.119	0.117	0.761	0.73	0.751	0.122	0.117	0.127
38	0.83	0.766	0.828	0.121	0.119	0.114	0.776	0.743	0.766	0.12	0.118	0.12
39	0.845	0.78	0.834	0.123	0.119	0.115	0.791	0.755	0.779	0.12	0.117	0.127
39	0.864	0.799	0.854	0.121	0.119	0.114	0.807	0.773	0.801	0.12	0.119	0.124
39	0.886	0.825	0.879	0.121	0.119	0.109	0.822	0.785	0.812	0.12	0.117	0.129
40	0.908	0.844	0.9	0.121	0.119	0.118	0.838	0.798	0.827	0.12	0.119	0.13
40	0.938	0.86	0.927	0.121	0.119	0.111	0.861	0.814	0.856	0.121	0.118	0.127
40	0.96	0.879	0.95	0.121	0.119	0.12	0.88	0.83	0.871	0.121	0.119	0.131
41	0.991	0.904	0.989	0.121	0.119	0.113	0.902	0.849	0.892	0.121	0.118	0.13
41	1.014	0.925	1.008	0.121	0.119	0.119	0.925	0.866	0.918	0.12	0.119	0.121
41	1.051	0.955	1.05	0.121	0.119	0.12	0.95	0.883	0.948	0.12	0.12	0.128
42	1.073	0.976	1.066	0.121	0.12	0.12	0.967	0.902	0.967	0.12	0.119	0.125
42	1.109	1.006	1.098	0.121	0.117	0.115	0.988	0.919	0.987	0.12	0.118	0.13
42	1.141	1.032	1.131	0.121	0.119	0.119	1.012	0.939	1	0.12	0.12	0.127
43	1.154	1.058	1.147	0.12	0.119	0.118	1.044	0.961	1.043	0.12	0.117	0.124
43	1.184	1.091	1.183	0.12	0.121	0.117	1.065	0.979	1.054	0.12	0.116	0.128
43	1.184	1.122	1.173	0.12	0.119	0.109	1.09	1.001	1.079	0.12	0.117	0.122
44	1.189	1.145	1.178	0.12	0.118	0.109	1.111	1.024	1.101	0.12	0.118	0.12
44	1.2	1.171	1.191	0.121	0.119	0.11	1.122	1.048	1.12	0.119	0.115	0.125
44	1.212	1.182	1.203	0.12	0.119	0.113	1.139	1.07	1.133	0.12	0.116	0.121
45	1.233	1.208	1.226	0.12	0.119	0.117	1.139	1.096	1.131	0.119	0.118	0.13
45	1.238	1.21	1.226	0.12	0.119	0.116	1.149	1.115	1.143	0.12	0.116	0.131
45	1.252	1.221	1.241	0.12	0.119	0.118	1.147	1.133	1.144	0.119	0.115	0.123
46	1.258	1.224	1.255	0.12	0.119	0.115	1.154	1.144	1.145	0.119	0.114	0.122
46	1.26	1.225	1.258	0.121	0.119	0.11	1.168	1.152	1.166	0.12	0.116	0.125
46	1.266	1.227	1.261	0.121	0.118	0.112	1.181	1.157	1.176	0.12	0.115	0.125
47	1.28	1.238	1.279	0.12	0.118	0.11	1.185	1.163	1.173	0.121	0.116	0.129
47	1.295	1.246	1.294	0.119	0.118	0.113	1.193	1.172	1.193	0.12	0.116	0.121
47	1.3	1.247	1.296	0.12	0.118	0.118	1.203	1.182	1.192	0.121	0.116	0.126
48	1.316	1.262	1.311	0.12	0.118	0.118	1.213	1.19	1.204	0.12	0.116	0.121
48	1.334	1.269	1.332	0.121	0.118	0.116	1.221	1.2	1.211	0.12	0.115	0.125
48	1.339	1.275	1.338	0.12	0.118	0.114	1.233	1.212	1.233	0.12	0.116	0.127
49	1.346	1.286	1.34	0.12	0.118	0.118	1.242	1.219	1.232	0.12	0.117	0.124
49	1.374	1.302	1.363	0.12	0.117	0.118	1.254	1.228	1.249	0.121	0.117	0.128
49	1.378	1.306	1.375	0.12	0.119	0.11	1.268	1.24	1.266	0.124	0.116	0.138
50	1.385	1.313	1.374	0.12	0.118	0.116	1.277	1.252	1.276	0.12	0.115	0.133
50	1.401	1.327	1.398	0.12	0.117	0.115	1.28	1.259	1.278	0.118	0.114	0.124
50	1.41	1.34	1.402	0.12	0.118	0.119	1.289	1.266	1.284	0.118	0.113	0.121
51	1.403	1.346	1.397	0.12	0.117	0.12	1.297	1.276	1.29	0.117	0.113	0.123
51	1.4	1.348	1.393	0.119	0.117	0.114	1.307	1.285	1.303	0.117	0.113	0.117
51	1.401	1.359	1.398	0.12	0.118	0.119	1.319	1.297	1.31	0.117	0.116	0.129
52	1.399	1.367	1.389	0.119	0.118	0.111	1.327	1.311	1.317	0.117	0.113	0.119
52	1.399	1.37	1.397	0.12	0.119	0.119	1.337	1.321	1.325	0.118	0.115	0.122
52	1.4	1.372	1.397	0.119	0.117	0.111	1.343	1.333	1.338	0.116	0.113	0.127
53	1.443	1.38	1.434	0.12	0.117	0.112	1.351	1.343	1.342	0.118	0.114	0.123
53	1.434	1.391	1.433	0.119	0.118	0.11	1.359	1.358	1.355	0.118	0.113	0.123
53	1.45	1.399	1.442	0.12	0.117	0.112	1.37	1.367	1.359	0.117	0.113	0.118
54	1.459	1.408	1.457	0.12	0.117	0.111	1.381	1.376	1.375	0.12	0.112	0.129
54	1.47	1.441	1.469	0.119	0.117	0.117	1.392	1.383	1.388	0.117	0.113	0.129
54	1.478	1.461	1.473	0.119	0.118	0.118	1.401	1.388	1.39	0.118	0.112	0.123
55	1.483	1.481	1.475	0.119	0.117	0.118	1.41	1.39	1.398	0.122	0.112	0.136
55	1.48	1.486	1.476	0.119	0.117	0.112	1.417	1.394	1.406	0.119	0.112	0.133
55	1.482	1.487	1.474	0.119	0.118	0.111	1.421	1.396	1.413	0.119	0.113	0.128
56	1.478	1.489	1.471	0.12	0.118	0.117	1.423	1.4	1.413	0.121	0.112	0.127
56	1.482	1.492	1.48	0.12	0.118	0.111	1.428	1.403	1.417	0.118	0.114	0.131
56	1.479	1.492	1.47	0.119	0.117	0.107	1.429	1.405	1.426	0.117	0.113	0.13
57	1.481	1.491	1.472	0.119	0.119	0.107	1.432	1.408	1.424	0.118	0.113	0.119
57	1.481	1.493	1.473	0.119	0.117	0.112	1.435	1.41	1.429	0.118	0.114	0.121
57	1.482	1.491	1.48	0.119	0.117	0.111	1.436	1.415	1.429	0.119	0.114	0.13
58	1.483	1.493	1.473	0.12	0.118	0.112	1.439	1.418	1.427	0.119	0.114	0.131
58	1.484	1.493	1.482	0.12	0.117	0.113	1.441	1.421	1.431	0.119	0.115	0.12
58	1.488	1.493	1.487	0.119	0.118	0.115	1.442	1.425	1.438	0.119	0.117	0.123
59	1.491	1.498	1.489	0.119	0.117	0.11	1.446	1.429	1.439	0.12	0.115	0.121
59	1.49	1.497	1.485	0.119	0.117	0.114	1.447	1.431	1.443	0.119	0.114	0.126
59	1.494	1.498	1.493	0.119	0.117	0.108	1.451	1.432	1.44	0.12	0.116	0.13
60	1.496	1.498	1.487	0.119	0.118	0.115	1.451	1.437	1.445	0.121	0.114	0.125
60	1.5	1.503	1.491	0.119	0.118	0.112	1.456	1.438	1.444	0.118	0.117	0.121
60	1.501	1.504	1.489	0.119	0.117	0.116	1.458	1.441	1.452	0.119	0.115	0.127
61	1.505	1.508	1.503	0.118	0.117	0.114	1.462	1.441	1.45	0.117	0.115	0.125
61	1.51	1.508	1.503	0.119	0.117	0.118	1.466	1.448	1.458	0.117	0.115	0.125
61	1.514	1.513	1.505	0.119	0.117	0.111	1.469	1.449	1.466	0.117	0.118	0.129
62	1.517	1.515	1.517	0.12	0.117	0.108	1.474	1.456	1.473	0.116	0.116	0.128
62	1.524	1.52	1.522	0.119	0.117	0.113	1.478	1.459	1.475	0.116	0.119	0.123
62	1.526	1.523	1.521	0.119	0.119	0.113	1.483	1.466	1.482	0.115	0.12	0.119
63	1.535	1.527	1.529	0.119	0.117	0.108	1.487	1.467	1.483	0.115	0.118	0.122
63	1.537	1.532	1.536	0.118	0.118	0.107	1.493	1.474	1.486	0.114	0.118	0.127
63	1.545	1.538	1.539	0.119	0.118	0.109	1.498	1.477	1.488	0.114	0.116	0.126
64	1.549	1.54	1.538	0.119	0.117	0.108	1.503	1.483	1.502	0.116	0.116	0.127
64	1.552	1.544	1.546	0.119	0.117	0.113	1.507	1.485	1.496	0.116	0.116	0.12
64	1.556	1.546	1.551	0.119	0.117	0.109	1.515	1.488	1.51	0.118	0.122	0.126
65	1.567	1.552	1.562	0.12	0.117	0.115	1.526	1.49	1.516	0.114	0.116	0.126
65	1.57	1.554	1.565	0.119	0.117	0.113	1.532	1.498	1.528	0.114	0.116	0.127
0
0
0
0
0
0
0
0
0
0
0
0
0
0
0
0
0
0
0
0

## Sheet: Fig. 3b
	Sham-injected						Infected-untreated						FD3 phage-treated
CFU	0	0	0	0	0	0	47000	0	58000	9000	5000	54000	0	63000	2000	1000	0	0
PFU	0	0	0	0	0	0	0	0	0	0	0	0	2000	8000	40000	8000	6000	20000

## Sheet: Fig. 3i
		Infected-untreated																																				FD3 phage-treated
	Day 3	2	2	2	3	2	2	2	2	2	2	1	1	2	1	2	2	1	2	2	2	2	2	2	2	2	2	1	2	1	2	2	1	2	2			3	2	2	3	3	2	3	1	1	2	3	2
	Day 4	1	1	2	2	2	2	2	2	2	2	2	1	3	2	2	2	1	2	2	1	2	2	3	2	2	2	2	2	2	2	3	2	2	2			2	1	1	2	2	1	2	1	1	2	2	2
	Day 5	2	2	3	2	2	2	2	2	0	0	1	1	3	2	3	3	2	2	2	1	2	2	3	2	2	2	2	2	2	2	2	2	2	3			2	2	2	1	2	1	2	1	1	0	3	2
	Day 6	2	2	3	1	2	2	2	2	1	1	1	1	3	3	3	2	2	3	2	2	2	2	2	2	2	2	2	2	2	2	3	2	2	3			2	1	1	1	0	0	2	1	1	0	2	1
	Day 7	2	2	3	2	2	3	2	2	2	2	2	2	2	1	2	1	1	2	1	1	2	2	2	2	2	2	1	1	1	2	2	1	3	3			2	2	1	1	1	1	2	0	2	1	2	1
	Day 8	2	1	2	1	2	2	2	2	2	2	2	1	2	2	2	2	2	1	2	2	2	2	2	2	2	2	1	2	2	2	3	1	3	3			2	1	1	1	1	0	2	1	2	2	2	2
	Day 9	1	2	2	2	2	1	2	2	2	2	1	1	1	1	2	2	2	1	2	2	2	2	2	2	1	2	1	2	1	2	2	1	2	3			2	1	1	1	0	0	2	1	2	1	2	2
	Day 10	1	1	1	1	1	2	1	1	2	2	1	1	2	1	1	1	1	1	2	2	1	2	2	2	1	2	2	1	1	1	2	1	2	3			1	0	1	0	0	0	1	0	1	0	2	1
[truncated: 30 more columns]

## Sheet: Fig. 3j
		Infected-untreated																																				FD3 phage-treated
	Day 3	1.5	1.5	2	2	1	2	2	1.5	1.5	1	1.5	1.5	1	1.5	1	2	1.5	2	2	2	2	2	1.5	1	2	1.5	2	2	1.5	2	1.5	0.75	0.25	0.5			2	1	2	2	1	1	2	2	0.5	0	2	2
	Day 4	1	1	2	2	1	2	1	1	1	1.5	2	2	1	2	2	2	1.5	2	2	2	1.5	1.5	1	2	1.5	1	0	1	1	1	1.25	0.25	1.5	0.75			1	1	0.5	1	0.5	1	2	1.5	1.25	0.25	2	1
	Day 5	1.5	1	2	2	1	2	1	1	1	1	1.5	2	2	1	1	1	0	0	1.5	1.5	2	2	1	2	2	2	1	2	1.5	1	1.25	1.25	0.75	1			2	2	0	1	1	0	2	1.5	0.25	0	0	0
	Day 6	1.5	2	2	1.5	1	2	1	1	1	1	1.5	1.5	0.5	0.5	1	0.5	2	1	1	1	2	1.5	1.5	2	1.5	1	1.5	1	1	1.5	0.5	0.5	1.5	1.5			1	1	1	1	0	0	2	2	0.5	0.5	2	1
	Day 7	1	1	1.5	1	0	1.5	1	1	1	1	1.5	1	1.5	0	0	1	0	1.5	2	1	2	1.5	1	1.5	2	2	2	1.5	1.5	1	1.5	1.5	1.5	1.5			0.5	0	0	0.5	0	0	0	0	1.5	1	1.5	0.5
	Day 8	1	1	1	1	1	1	1	1	1	1	2	1.5	1	1	0.5	1	1	1	2	1	2	2	1.5	1	1	1	2	1.5	1	1	1.5	1.5	1.5	1			1	1	1	0.5	0	0	2	1.5	1.5	1.25	2	1
	Day 9	0.5	1	1.5	1	1	1	0.5	0.5	1	1.5	1	1.5	1.5	1	1	1.5	1	1.5	2	1	2	2	2	1	1	1	1	1	1	1	2	1.5	1	0.5			0	0	1	0	0	0	1.5	1.5	2	1	2	0.5
	Day 10	0	1	1	1	0.5	2	1	1	0	1.5	0.5	1	0	1	0.5	1	0	0.5	1	0	1.5	2	1	1	1	1	0	1	1	1.5	1.5	1.5	0.5	0.5			0	0	0.5	0	0	0	2	1	1.25	0	2	1
[truncated: 30 more columns]

## Sheet: Fig. 3k
		Infected-untreated																																				FD3 phage-treated
	Day 3	0.161765	1.16176	0.161765	0.161765	0.161765	0.161765	0.161765	0.161765	0.161765	0.161765	0.161765	0.161765	0.161765	0.161765	0.161765	0.161765	0.161765	0.161765	0.161765	0.161765	0.161765	0.161765	0.161765	0.161765	0.161765	0.161765	0.161765	0.161765	0.161765	0.161765	0.161765	0.161765	0.161765	0.161765	1.5	1	0	2	0	0	0	0	2	0	0	0	0	0
	Day 4	0.161765	0.161765	0.161765	0.661765	0.161765	0.161765	0.161765	0.161765	0.161765	0.161765	0.161765	0.661765	0.161765	0.161765	0.161765	0.161765	0.161765	0.161765	0.161765	0.161765	0.161765	0.161765	0.161765	0.161765	0.161765	0.161765	0.161765	0.161765	0.161765	0.161765	0.161765	0.161765	0.161765	0.161765	1.5	0	0	2	0	0	0.5	0	2	1.5	0	1	0	0
	Day 5	0.661765	0.161765	0.661765	0.161765	0.161765	0.161765	0.661765	0.161765	0.161765	0.161765	0.161765	0.161765	0.161765	0.161765	0.161765	0.161765	0.161765	0.161765	0.161765	0.161765	0.161765	0.161765	0.161765	0.161765	0.161765	0.161765	0.161765	0.161765	0.161765	0.161765	0.161765	0.161765	0.161765	0.161765	1.5	0	0	2	0	0	0.25	0	1	0.5	0.5	1	0	0
	Day 6	0.161765	0.161765	0.661765	0.161765	0.161765	0.161765	0.161765	0.161765	0.161765	0.161765	0.161765	0.161765	0.161765	0.161765	0.161765	0.161765	0.161765	0.161765	0.161765	0.161765	0.161765	0.161765	0.161765	0.161765	0.161765	0.161765	0.161765	0.161765	0.161765	0.161765	0.161765	0.161765	0.161765	0.161765	1	0	0	1	0	0	0.25	0	1	0	0	1	0	0
	Day 7	1.16176	0.161765	0.161765	0.161765	1.16176	1.16176	0.161765	0.161765	0.161765	0.161765	0.161765	0.161765	0.161765	0.161765	0.411765	0.161765	0.161765	0.161765	0.161765	0.161765	0.161765	0.161765	0.161765	0.161765	0.161765	0.161765	0.161765	0.161765	0.161765	0.161765	0.161765	0.161765	0.161765	0.161765	1.5	1	1.75	1	0	0	0	0.25	0	0	0	0	0	0
	Day 8	1.16176	0.161765	0.161765	0.161765	0.661765	0.661765	0.161765	0.661765	0.161765	0.161765	0.161765	0.161765	0.161765	0.161765	1.66176	0.411765	0.161765	0.161765	0.161765	0.161765	0.161765	0.161765	0.161765	0.161765	0.161765	0.161765	0.161765	0.161765	0.161765	0.161765	0.161765	0.161765	0.161765	0.161765	1.5	0	1.5	1	0.5	0.5	0.25	0.5	0	0	0.5	1	0	0
	Day 9	1.16176	0.161765	0.661765	0.161765	0.161765	0.661765	0.661765	0.661765	0.661765	0.661765	0.161765	0.161765	0.161765	0.161765	2.16176	1.66176	0.161765	0.161765	0.161765	0.161765	0.161765	0.161765	0.161765	0.161765	0.161765	0.161765	0.161765	0.161765	0.161765	0.161765	0.161765	0.161765	0.161765	0.161765	0.5	0	1	0	0	0	0	0.25	0	0	0	0	0	0
	Day 10	0.161765	0.161765	0.161765	0.161765	0.161765	0.161765	1.16176	0.161765	0.161765	0.161765	0.411765	0.161765	1.16176	1.66176	1.66176	1.16176	0.161765	0.161765	0.161765	0.161765	0.161765	0.161765	0.161765	0.161765	0.161765	0.161765	0.161765	0.161765	0.161765	0.161765	0.161765	0.161765	0.161765	0.161765	1	0.5	0	0.25	0	0	0	0.25	0	0	0	0.5	0	0
[truncated: 28 more columns]

## Sheet: Fig. 3l
		Infected-untreated																																				FD3 phage-treated
	Day 3	3.5	3	4	4.5	4	4	3.5	4	3.5	2.75	1.25	1.5	4.1	3.1	5.6	5.6	2.6	4.6	4.6	4.1	4.1	3.6	4.1	4.1	3.6	4.1	3.6	4.6	4.1	4.6	4.6	3.6	4.6	4.6			5	5	5	3.5	3.5	6	3.5	3.5	4	3	2.5	4
	Day 4	2	3	3.5	3	2	3	3	3	3.25	2.25	3.5	1.75	4.6	3.6	4.6	4.6	2.6	4.6	3.6	2.6	4.1	4.1	5.6	4.6	3.6	4.6	4.6	4.6	4.1	5.6	5.6	4.6	4.1	4.1			4	4	4	3.5	5	6	3	3	3.5	2	2.5	3.25
	Day 5	3	4	5	4	3	4	3.5	3	1.25	1.25	1.75	2	5.1	5.1	5.6	6.1	3.6	4.6	3.6	2.6	3.6	3.6	5.1	4.6	5.1	3.6	3.6	4.6	2.6	2.6	5.1	4.1	4.6	5.6			3	2	4.5	2.5	5	5	5	3	4	3	3	4.5
	Day 6	3.5	4	4.5	2	3.5	3	3	3.5	1.5	1.5	2.5	2.5	5.1	5.6	4.6	4.6	3.6	4.6	3.6	3.6	3.6	3.6	4.1	4.1	3.1	3.1	3.6	3.1	4.6	3.6	4.6	3.6	4.6	5.1			4	2	3.5	2.5	4	3	4	2	3.5	1.5	1.5	3.25
	Day 7	3	3.5	5	4	4	4.5	3.5	3	3.5	3.5	3.75	3.5	3.6	3.6	4.1	2.6	1.6	4.1	2.6	2.6	3.6	3.6	5.1	4.6	4.1	2.6	1.6	2.6	1.6	4.1	4.6	2.6	5.6	5.1			3.5	1.5	3.5	3	4.75	3	4	1	4	2.5	0.5	1.5
	Day 8	3.5	2	3	2	4	3.5	3	3	3.75	3.5	5	2	3.6	4.6	3.6	3.6	3.6	2.6	3.6	3.6	3.6	3.6	5.1	4.6	3.6	4.1	2.1	3.6	3.6	3.6	5.6	3.6	5.6	5.6			5	3	4.5	2.5	5.5	4	3	1.5	4.5	4	2	3.5
	Day 9	3	3	3	3	3	2	3	3	5.5	3.5	4	1.5	2.1	3.6	4.1	4.1	3.6	2.6	3.1	3.1	3.6	4.1	3.6	4.6	4.6	4.1	3.1	4.1	4.1	4.1	4.6	3.6	4.6	5.6			4	2.5	2.5	2	4	1.5	3	1.5	3	3	1.25	1.5
	Day 10	2	2	2	2	1	3	2	2.5	2.5	1.5	2	0.5	2.6	2.6	2.6	2.6	2.1	3.6	2.6	3.6	1.6	4.1	3.1	3.6	2.6	3.6	3.1	2.6	1.6	2.1	3.6	1.6	4.1	5.85			4	2	2.5	3	2	1.5	2	1	3.25	3.5	1.5	2
[truncated: 30 more columns]

## Sheet: Fig. 4j
	Infected-untreated				FD3 phage-treated
Area	0.68	0.852	3.3	2.3	0.72	0.612	0.71	0.541
Histological Score	2	2	3	2	1	2	1	1
Combined Histological Score	2.68	2.852	6.3	4.3	1.72	2.612	1.71	1.541
Combined Histological and Clinical Score	5.95223	4.38973	5.38973	4.38973	2.4196	1.4196	2.4196	1.4196

## Sheet: Fig. 5e
	Sham-injected					Phage control					Infected-untreated					FD3 phage-treated
Number of ly6G+ neutrophils per field	4	3	2	1	3	5	2	1	4	2	28	32	31	18	29	1	6	3	2	1

## Sheet: Fig. 6d
	Sham-injected				Phage control			Infected-untreated				FD3 phage-treated
Group:	3	5	7		5	7		3	5	7		5	7
%NT	4.9	1.92	6.67		0	0		67.4	65	83.4		14.9	12.9
	3.94	6.06	4.55		11.1	8.01		33	43.9	39.1		31	30.2
	8	2.33	5.71		9.09	13.2		67.5	40.7	27.9		51	12
										17.4			28.9
										47.6			8.4

[truncated: 21 more sheets: Fig. 6e, Fig. 6f, Fig. 6g, Table 2, Fig. S2b, Fig. S2c, Fig. S2d, Fig. S2f, Fig. S2g, Fig. S2h, Fig. S2i, Fig. S2j, Fig. S2k, Fig. S2l, Fig. S2m, Fig. S4a, Fig. S4b, Fig. S5b, Fig. S5c, Fig. S5i …]
